# Supplementary material for: Sensing Cells-Peptide Hydrogel Interaction In Situ via Scanning Ion Conductance Microscopy
Source: Cells. 2022 Dec 19;11(24):4137. doi: 10.3390/cells11244137 (PMC9776472; doi:10.3390/cells11244137)
Supplement: Supplementary file 1 [file cells-11-04137-s001.zip]

Archive with 1 entries (1 files):
- cells-2089321-SI.pdf
